# Supplementary material for: The reinforcing effect of anti-caries treatments on acidic challenge resistance of irradiated enamel
Source: PLoS One. 2026 May 29;21(5):e0350046. doi: 10.1371/journal.pone.0350046 (PMC13221002; doi:10.1371/journal.pone.0350046)
Supplement: S2 File — (XLSX) [file pone.0350046.s002.xlsx]

## Sheet: Sheet1
	Non-Ir	Non-Ir	Ir	Ir	Ir/ RI	Ir/ RI	Ir/ NHA	Ir/ NHA	Ir/NHA+RI	Ir/NHA+RI	Ir/Cur/MSN	Ir/Cur/MSN
	SMH0	SMH1	SMH0	SMH1	SMH0	SMH1	SMH0	SMH1	SMH0	SMH1	SMH0	SMH1
	346	352	294	230	275	275	283	289	214	305	229	298
	345	337	229	211	293	245	284	311	228	251	255	310
	337	343	283	200	281	244	230	320	256	311	284	258
	312	320	301	187	212	198	213	285	282	320	278	295
	321	315	264	158	230	274	266	294	277	298	215	268
	293	307	284	163	303	267	276	308	302	300	284	273
	342	312	276	240	255	222	301	305	264	318	303	303
	365	318	210	170	283	295	254	327	291	335	266	285
	348	319	229	165	265	250	294	309	229	314	295	290
	298	345	254	198	228	185	231	274	282	302	230	279
Mean	330.7	326.8	262.4	192.2	262.5	245.5	263.2	302.2	262.5	305.4	263.9	285.9
SD	23.6081	15.8731	30.9379	28.7588	30.4567	35.0975	30.0326	16.4303	29.9119	22.1319	30.4501	16.4415
#DIV/0!

## Sheet: Sheet2
#DIV/0!
